# Supplementary material for: Real-World Outcomes of Nivolumab, Pembrolizumab, and Atezolizumab Treatment Efficacy in Korean Veterans with Stage IV Non-Small-Cell Lung Cancer
Source: Cancers (Basel). 2023 Aug 21;15(16):4198. doi: 10.3390/cancers15164198 (PMC10453652; doi:10.3390/cancers15164198)
Supplement: Supplementary file 1 [file cancers-15-04198-s001.zip]

Archive with 1 entries (1 files):
- cancers-2539950-supplementary.pdf
